# Supplementary material for: Dysbiosis in the Nasal Mycobiome of Infants Born in the Aftermath of Hurricane Maria
Source: Microorganisms. 2025 Jul 31;13(8):1784. doi: 10.3390/microorganisms13081784 (PMC12388473; doi:10.3390/microorganisms13081784)
Supplement: Supplementary file 1 [file microorganisms-13-01784-s001.zip]

Archive with 1 entries (1 files):
- microorganisms-3739908-supplementary.pdf
